# Supplementary material for: A First-Tier Framework for Assessing Toxicological Risk from Vaporized Cannabis Concentrates
Source: Toxics. 2022 Dec 9;10(12):771. doi: 10.3390/toxics10120771 (PMC9782653; doi:10.3390/toxics10120771)
Supplement: Supplementary file 1 [file toxics-10-00771-s001.zip]

Archive with 1 entries (1 files):
- toxics-2011150-supplementary.pdf
